# Supplementary material for: Influence of Catalyst Composition on the Acidic Oxygen Evolution Reaction: From Single Oxide IrO2 to High-Entropy Oxide IrNiMnFeCoCuVOx
Source: Materials (Basel). 2026 Mar 31;19(7):1402. doi: 10.3390/ma19071402 (PMC13074580; doi:10.3390/ma19071402)
Supplement: Supplementary file 1 [file materials-19-01402-s001.zip]

Archive with 1 entries (1 files):
- materials-4190235-supplementary.pdf
